# Supplementary material for: The Systems Analysis and Improvement Approach: specifying core components of an implementation strategy to optimize care cascades in public health
Source: Implement Sci Commun. 2023 Feb 14;4:15. doi: 10.1186/s43058-023-00390-x (PMC9926643; doi:10.1186/s43058-023-00390-x)
Supplement: Supplementary file 2 — Additional file 2. a: Cascade Analysis Tool (CAT). b: Process mapping guide. c: Continuous Quality Improvement (CQI) action planning tool and instructions. [file 43058_2023_390_MOESM2_ESM.zip]

Archive with 3 entries (3 files):
- additional file 2/Additional File 2a.xlsx
- additional file 2/Additional File 2c.pdf
- additional file 2/Additional File 2b.pdf
