# Supplementary material for: The Systems Analysis and Improvement Approach: specifying core components of an implementation strategy to optimize care cascades in public health
Source: Implement Sci Commun. 2023 Feb 14;4:15. doi: 10.1186/s43058-023-00390-x (PMC9926643; doi:10.1186/s43058-023-00390-x)
Supplement: Supplementary file 2 — Additional file 2. a: Cascade Analysis Tool (CAT). b: Process mapping guide. c: Continuous Quality Improvement (CQI) action planning tool and instructions. [file 43058_2023_390_MOESM2_ESM.zip › additional file 2/Additional File 2a.xlsx]

## Sheet: Sheet1
	Example Cascade Analysis Tool Enter totals in green boxes in Total column only. Drop off and Cascade Gain columns will auto-populate once full cascade data is available. If cells turn red, implausible data have been entered; check data entry.		Total	%	Drop off	Cascade gain through Step 7 if step were optimized
	Service provider catchment area
	Estimated prevalence of target condition
	Months of data aggregation
	Estimated target population		0
	Step 1	Clients presenting		add data	0	add data
	Step 2	Clients screened / assessed for eligibility		add data	0	add data
	Step 3	Clients eligible		add data
		No cascade gain at this step; client eligibility should not be 100%
	Step 4	Clients referred for service / receiving prescription		add data	0	add data
	Step 5	Clients presenting for service / picking up prescription		add data	0	add data
	Step 6	Clients returning for follow-up		add data	0	add data
	Step 7	Clients achieving control / resolution of condition		add data	0	0
